# Supplementary material for: Genomic Surveillance of Enterococcus faecium Reveals Limited Sharing of Strains and Resistance Genes between Livestock and Humans in the United Kingdom
Source: mBio. 2018 Nov 6;9(6):e01780-18. doi: 10.1128/mBio.01780-18 (PMC6222123; doi:10.1128/mBio.01780-18)
Supplement: TABLE S1 [file mbo005184139st1.xlsx]

## Sheet: Sheet1
Table S1: Meat survey sample details
Supermarket	Supermarket location	Meatproduct	Meat product description	Country of origin stated on packaging	Survey number	Supermarket chain	VREfm positive
1	Godalming	Chicken	Thigh	British	1	A
1	Godalming	Pork	Chop	British	1	A
1	Godalming	Pork	Sausage	British	1	A
1	Godalming	Chicken	Drumstick	British	1	A
2	Godalming	Chicken	Quarter	British	1	B
2	Godalming	Pork	Mince	British	1	B
2	Godalming	Chicken	Leg	British	1	B
2	Godalming	Pork	Chop	British	1	B
3	Godalming	Pork	Chop	British	1	C
3	Godalming	Pork	Mince	British	1	C
3	Godalming	Chicken	Thigh	British	1	C
3	Godalming	Chicken	Drumstick	British	1	C
4	Godalming	Chicken	Drumstick	British	1	D
4	Godalming	Pork	Sausage	British	1	D
4	Godalming	Pork	Loin	British	1	D
4	Godalming	Chicken	Thigh	British	1	D
5	Bristol	Pork	Sausage	British	1	D
5	Bristol	Pork	Belly	British	1	D
5	Bristol	Chicken	Thigh	British	1	D
5	Bristol	Chicken	Drumstick	British	1	D
6	Bristol	Chicken	Drumstick	British	1	C
6	Bristol	Chicken	Thigh	British	1	C
6	Bristol	Pork	Chop	British	1	C
6	Bristol	Pork	Mince	British	1	C
7	London	Chicken	Breast	British	1	C
7	London	Pork	Loin	British	1	C
7	London	Chicken	Drumstick	British	1	C
8	London	Chicken	Thigh	British	1	B
8	London	Chicken	Drumstick	British	1	B
8	London	Pork	Shoulder	British	1	B
9	London	Pork	Sausage	British	1	C
10	London	Pork	Sausage	British	1	C
11	Eyemouth	Pork	Mince	British	1	B
11	Eyemouth	Chicken	Quarter	British	1	B
11	Eyemouth	Chicken	Leg	British	1	B
11	Eyemouth	Pork	Belly	British	1	B
12	Eyemouth	Pork	Chop	British	1	C
12	Eyemouth	Pork	Mince	British	1	C
12	Eyemouth	Chicken	Thigh	British	1	C
12	Eyemouth	Chicken	Leg	British	1	C
13	Eyemouth	Chicken	Wing	British	1	D
13	Eyemouth	Chicken	Thigh	British	1	D
13	Eyemouth	Chicken	Wing	British	1	D
13	Eyemouth	Pork	Mince	British	1	D
14	Eyemouth	Chicken	Quarter	British	1	E
14	Eyemouth	Pork	Sausage	British	1	E
14	Eyemouth	Chicken	Wing	British	1	E
14	Eyemouth	Pork	Loin	British	1	E
15	Eyemouth	Chicken	Quarter	British	1	F	Yes
15	Eyemouth	Chicken	Thigh	British	1	F
15	Eyemouth	Pork	Belly	British	1	F
15	Eyemouth	Pork	Mince	British	1	F
16	Eyemouth	Chicken	Quarter	British	1	E
16	Eyemouth	Pork	Mince	British	1	E
16	Eyemouth	Pork	Chop	British	1	E
16	Eyemouth	Chicken	Breast	British	1	E
17	Eyemouth	Pork	Mince	British	1	D
17	Eyemouth	Pork	Chop	British	1	D
17	Eyemouth	Chicken	Breast	British	1	D
17	Eyemouth	Chicken	Whole leg	British	1	D
18	Cambridge	Chicken	Thigh	British	1	F
18	Cambridge	Chicken	Drumstick	British	1	F	Yes
18	Cambridge	Pork	Loin	British	1	F
18	Cambridge	Pork	Mince	British	1	F
19	Cambridge	Chicken	Wing	British	1	G
19	Cambridge	Pork	Mince	British	1	G
19	Cambridge	Chicken	Breast	British	1	G
19	Cambridge	Pork	Chop	British	1	G
20	Cambridge	Chicken	Drumstick	British	1	A
20	Cambridge	Pork	Belly	British	1	A
20	Cambridge	Chicken	Thigh	British	1	A
20	Cambridge	Pork	Mince	British	1	A
21	Cambridge	Chicken	Breast	British	1	H
21	Cambridge	Pork	Mince	British	1	H
21	Cambridge	Chicken	Thigh	British	1	H
21	Cambridge	Pork	Chop	British	1	H
22	Cambridge	Pork	Mince	British	1	B
22	Cambridge	Chicken	Quarter	British	1	B
22	Cambridge	Pork	Chop	British	1	B
22	Cambridge	Chicken	Wings	British	1	B
23	Cambridge	Pork	Mince	British	1	C
23	Cambridge	Chicken	Thigh	British	1	C
23	Cambridge	Chicken	Leg	British	1	C
23	Cambridge	Pork	Chop	British	1	C
24	Cambridge	Pork	Mince	British	1	I
24	Cambridge	Chicken	Leg	British	1	I
24	Cambridge	Pork	Loin	British	1	I
24	Cambridge	Chicken	Thigh	British	1	I
25	Cambridge	Pork	Chop	British	1	E
25	Cambridge	Chicken	Quarter	British	1	E
25	Cambridge	Pork	Mince	British	1	E
25	Cambridge	Chicken	Wings	British	1	E
26	Cambridge	Pork	Chop	British	1	D
26	Cambridge	Pork	Mince	British	1	D
26	Cambridge	Chicken	Drumstick	British	1	D
26	Cambridge	Chicken	Wings	British	1	D
27	Cambridge	Pork	Sausage	British	1	J
27	Cambridge	Chicken	Breast	British	1	J
27	Cambridge	Pork	Chop	British	1	J
28	Cambridge	Pork	Sausage	British	1	K
28	Cambridge	Pork	Chop	British	1	K
28	Cambridge	Chicken	Drumstick	British	1	K
28	Cambridge	Chicken	Legs	British	1	K
18	Cambridge	Pork	Mince	UK	2	F
18	Cambridge	Beef	Steak	UK	2	F
18	Cambridge	Chicken	Whole	UK	2	F
18	Cambridge	Pork	Sausages	UK	2	F
18	Cambridge	Beef	Mince	UK	2	F
18	Cambridge	Turkey	Mince	UK	2	F
18	Cambridge	Chicken	Drumsticks	UK	2	F
19	Cambridge	Beef	Mince	Ireland	2	G
19	Cambridge	Pork	Diced	Ireland	2	G
19	Cambridge	Chicken	Breast	Poland	2	G
19	Cambridge	Chicken	Whole	UK	2	G
19	Cambridge	Pork	Mince	UK	2	G
19	Cambridge	Beef	Mince	UK	2	G
19	Cambridge	Pork	Sausages	Unknown	2	G
19	Cambridge	Chicken	Thighs	Ireland	2	G
21	Cambridge	Chicken	Whole	UK	2	H
21	Cambridge	Chicken	Liver	UK	2	H
21	Cambridge	Pork	Liver	UK	2	H
21	Cambridge	Pork	Sausages	UK	2	H
21	Cambridge	Beef	Mince	UK	2	H
21	Cambridge	Pork	Mince	UK	2	H
21	Cambridge	Turkey	Mince	UK	2	H
22	Cambridge	Chicken	Diced	Hungary	2	B
22	Cambridge	Pork	Steak	Holland	2	B
22	Cambridge	Pork	Sausages	European Union	2	B
22	Cambridge	Pork	Sausages	UK	2	B
22	Cambridge	Venison	Sausages	New Zealand	2	B
22	Cambridge	Chicken	Thighs	UK	2	B
22	Cambridge	Chicken	Breast	Germany	2	B
22	Cambridge	Chicken	Whole	UK	2	B
22	Cambridge	Pork	Bacon	Holland	2	B
22	Cambridge	Pork	Bacon	Denmark	2	B
22	Cambridge	Beef	Mince	Ireland	2	B
22	Cambridge	Pork	Mince	UK	2	B
22	Cambridge	Beef	Mince	UK	2	B
22	Cambridge	Turkey	Mince	UK	2	B
22	Cambridge	Pork	Liver	UK	2	B
22	Cambridge	Chicken	Liver	UK	2	B
24	Cambridge	Beef	Mince	UK	2	I
24	Cambridge	Pork	Mince	UK	2	I
24	Cambridge	Chicken	Legs	UK	2	I
24	Cambridge	Pork	Sausages	UK	2	I
24	Cambridge	Pork	Bacon	UK	2	I
24	Cambridge	Turkey	Mince	UK	2	I
24	Cambridge	Veal calf	Liver	UK	2	I
24	Cambridge	Chicken	Whole	UK	2	I
25	Cambridge	Chicken	Sausages	UK	2	E
25	Cambridge	Pork	Bacon	Denmark	2	E
25	Cambridge	Chicken	Liver	Poland	2	E
25	Cambridge	Turkey	Sausages	UK	2	E
25	Cambridge	Chicken	Whole	UK	2	E
25	Cambridge	Pork	Sausages	UK	2	E
25	Cambridge	Chicken	Whole	UK	2	E
25	Cambridge	Beef	Mince	Ireland	2	E
25	Cambridge	Pork	Sausages	European Union	2	E
25	Cambridge	Chicken	Breast	Poland	2	E
25	Cambridge	Pork	Gammon	Denmark	2	E
25	Cambridge	Beef	Mince	UK	2	E
26	Cambridge	Chicken	Liver	UK	2	D
26	Cambridge	Beef/Pork	Mince	UK	2	D
26	Cambridge	Chicken	Wings	UK	2	D
26	Cambridge	Pork	Sausages	UK and European Union	2	D
26	Cambridge	Pork	Sausages	UK	2	D
26	Cambridge	Pork	Sausages	UK and European Union	2	D
26	Cambridge	Turkey	Mince	UK	2	D
26	Cambridge	Chicken	Whole	UK	2	D
28	Cambridge	Beef	Mince	UK	2	K
28	Cambridge	Pork	Sausages	UK	2	K
28	Cambridge	Chicken	Legs	UK	2	K
28	Cambridge	Pork	Liver	UK	2	K
28	Cambridge	Pork	Bacon	Denmark	2	K
28	Cambridge	Chicken	Legs	UK	2	K
28	Cambridge	Pork	Bacon	Ireland	2	K
29	Cambridge	Pork	Bacon	European Union	2	L
29	Cambridge	Pork	Sausages	UK	2	L
29	Cambridge	Beef	Mince	UK	2	L
29	Cambridge	Pork	Sausages	UK	2	L
29	Cambridge	Chicken	Whole	UK	2	L
30	Cambridge	Pork	Sausages	UK	2	A
30	Cambridge	Beef	Mince	UK	2	A
30	Cambridge	Pork	Sausages	UK	2	A
30	Cambridge	Chicken	Thighs	UK	2	A
30	Cambridge	Pork	Sausages	UK	2	A
31	Cambridge	Chicken	Fillets	Brazil, Thailand and Poland	2	C
31	Cambridge	Beef	Mince	UK	2	C
31	Cambridge	Pork	Sausages	Northern Ireland	2	C
31	Cambridge	Pork	Mince	UK	2	C
31	Cambridge	Chicken	Liver	UK	2	C
31	Cambridge	Pork	Sausages	UK	2	C
31	Cambridge	Beef	Mince	Ireland	2	C
31	Cambridge	Pork	Bacon	Holland	2	C
31	Cambridge	Chicken	Drumsticks	UK	2	C
31	Cambridge	Pork	Bacon	Denmark	2	C
31	Cambridge	Pork	Sausages	Ireland and Holland	2	C
31	Cambridge	Chicken	Whole	UK	2	C	Yes
31	Cambridge	Pork	Bacon	UK	2	C
31	Cambridge	Turkey	Mince	UK	2	C
