# Supplementary material for: Genomic Surveillance of Enterococcus faecium Reveals Limited Sharing of Strains and Resistance Genes between Livestock and Humans in the United Kingdom
Source: mBio. 2018 Nov 6;9(6):e01780-18. doi: 10.1128/mBio.01780-18 (PMC6222123; doi:10.1128/mBio.01780-18)
Supplement: TABLE S3 [file mbo005184139st3.xlsx]

## Sheet: Sheet1
Table S3: Genes associated with BAPS6 and BAPS9 based on principal component analysis of accessory genes. Yellow highlight = phage genes associated with BAPS9, blue highlight = transposase genes associated with BAPS6, green highlight = PTS system genes associated with BAPS6.
Associated with	Gene annotation	Spearman rho correlation coefficient
BAPS9	Na /H antiporter	0.63688
	cell wall surface anchor family protein	0.62658
	hypothetical protein	0.61451
	hypothetical protein	0.61451
	hypothetical protein	0.61439
	hypothetical protein	0.61253
	hypothetical protein	0.61253
	hypothetical protein	0.61253
	hypothetical protein	0.6047
	portal protein	0.6047
	hypothetical protein	0.60199
	MazG nucleotide pyrophosphohydrolase domain protein_ ArpR	0.59893
	hypothetical protein	0.58415
	hypothetical protein	0.58415
	hypothetical protein	0.58098
	hypothetical protein	0.5784
	hypothetical protein	0.57316
	hypothetical protein	0.57139
	hypothetical protein	0.57139
	ASCH domain protein	0.57139
	phage protein	0.5623
	hypothetical protein	0.5483
	cytochrome c-type biogenesis protein CcmE	0.54823
	succinyl-diaminopimelate desuccinylase	0.5474
	replication initiation protein	0.54686
	resolvase family site-specific recombinase	0.54686
	riboflavin biosynthesis protein RibD domain protein	0.54686
	hypothetical protein	0.5457
	dihydrofolate reductase	0.53555
	Phage-related protein	0.53362
	Protein of unknown function (DUF3781)	0.53136
	phage protein	0.53126
	DNA gyrase inhibitor	0.52998
	hypothetical protein	0.5299
	MTH538 TIR-like domain (DUF1863)	0.5299
	Mga family transcriptional regulator	0.52826
	tail tape meausure protein	0.52603
	hypothetical protein	0.5183
	hypothetical protein	0.51712
	TetR/AcrR family transcriptional regulator	0.51521
	fibronectin-binding protein	0.51488
	Fis family transcriptional regulator	0.51428
	hypothetical protein	0.51423
	phage protein	0.51139
	bacteriophage protein	0.50895
	hypothetical protein	0.50734
	hypothetical protein	0.50593
	HNH endonuclease domain protein	0.50586
	hypothetical protein	0.50548
	hypothetical protein	0.5041
	altronate hydrolase	0.50344
	phage protein	0.50271
	Phage terminase_ small subunit	0.5018
	phage prohead protease_ HK97 family	0.50039
	phi13 family major tail protein	0.49849
	hypothetical protein	0.49742
	terminase_ large subunit	0.49709
	resolvase family site-specific recombinase	0.49453
	hypothetical protein	0.49444
	phage-related Zn finger domain-containing protein	0.49431
	minor structural protein	0.49431
	phage protein	0.49431
	terminase_ small subunit	0.49431
	hypothetical protein	0.49307
	phage major capsid protein_ HK97 family	0.49242
	minor structural protein	0.49204
	mannosyl-glycoprotein endo-beta-N-acetylglucosaminidase	0.49034
	hypothetical protein	0.48922
	hypothetical protein	0.48875
	resolvase	0.48604
	hypothetical protein	0.48566
	amino acid antiporter	0.48471
	hypothetical protein	0.48307
	hypothetical protein	0.4823
	hypothetical protein	0.4805
	hypothetical protein	0.47983
	hypothetical protein	0.47983
	resolvase_ putative	0.47812
	replication control protein PrgN	0.47764
	Protein of unknown function (DUF1071)	0.477
	S-adenosylmethionine--tRNA ribosyltransferase-isomerase	0.47615
	hypothetical protein	0.47404
	hypothetical protein	0.47204
	hypothetical protein	0.46993
	XRE family transcriptional regulator	0.46945
	ABC transporter ATP-binding protein/permease	0.46672
	LPXTG family cell surface protein Fms20	0.46618
	hypothetical protein	0.46451
	hypothetical protein	0.46195
	initiator Replication family protein	0.4617
	putative phage-encoded protein-like protein	0.45957
	IS1380 family transposase	0.45865
	lipase	0.45812
	ArpU family transcriptional regulator	0.45614
	hypothetical protein	0.45614
	Transposase	0.45575
	integrase core domain protein	0.45575
	hypothetical protein	0.45477
	membrane protein	0.45408
	hypothetical protein	0.45175
BAPS6	transposase	0.72878
	Lipopolysaccharide biosynthesis protein wzxC	0.71329
	Serine O-acetyltransferase	0.71329
	Lipid A core - O-antigen ligase and related enzymes	0.71329
	group 1 glycosyl transferase	0.71329
	fructokinase	0.71038
	glycosyl hydrolase	0.70809
	IS1167 transposase	0.70809
	PTS system_ sucrose-specific IIA_ IIB_ IIC component	0.70809
	hypothetical protein	0.70809
	group 1 glycosyl transferase	0.70265
	L-alanine-DL-glutamate epimerase and related enzymes of enolase superfamily	0.70193
	Phosphotriesterase homology protein	0.70193
	Phosphotransferase system_ galactitol-specific IIC component	0.70193
	Phosphotransferase system_ galactitol-specific IIB component	0.70193
	Phosphotransferase system mannitol/fructose-specific IIA domain (Ntr-type)	0.70193
	2-keto-3-deoxy-6-phosphogluconate aldolase	0.70193
	hypothetical protein	0.69758
	BglG family transcriptional antiterminator	0.69591
	Integrase core domain protein	0.67806
	transposase	0.67806
	hypothetical protein	0.67806
	DNA integrase	0.67298
	IS116/IS110/IS902 family transposase	0.67298
	IS116/IS110/IS902 family transposase	0.67298
	transposase family protein	0.67298
	6-phosphofructokinase	0.67298
	sugar isomerase domain-containing protein	0.67298
	sigma-54 dependent DNA-binding response regulator	0.67298
	PTS system mannose/fructose/sorbose transporter subunit IIA	0.67298
	PTS system mannose-specific transporter subunit IIB	0.67298
	PTS system mannose-specific transporter subunit IIC	0.67298
	PTS system mannose-specific transporter subunit IID	0.67298
	sugar isomerase domain-containing protein	0.67298
	carbohydrate kinase	0.67298
	IS116/IS110/IS902 family transposase	0.67298
	hypothetical protein	0.67298
	DNA integrase	0.67298
	PTS system_ mannose/fructose/sorbose-specific IID component	0.67298
	PTS system transporter subunit IID	0.67298
	PTS system_ mannose/fructose/sorbose-specific IIB component	0.67298
	PTS system mannose/fructose/sorbose transporter subunit IIA	0.67298
	hypothetical protein	0.66642
	GntR family transcriptional regulator	0.66259
	group 1 glycosyl transferase	0.65888
	BglG family transcriptional antiterminator	0.65442
	helix-turn-helix domain-containing protein	0.62187
	tetracycline resistance protein TetP	0.62187
	NlpC/P60 family lipoprotein	0.61978
	hypothetical protein	0.6157
	thymidine kinase	0.60238
	D-lactate dehydrogenase	0.59481
	RpiR family transcriptional regulator	0.5858
	hypothetical protein	0.58105
	hypothetical protein	0.57936
	Integrase core domain protein	0.56436
	lactoylglutathione lyase	0.56428
	WxL domain surface protein	0.56102
	6-phospho-beta-glucosidase	0.5594
	hypothetical protein	0.55735
	D-lyxose ketol-isomerase	0.55665
	PTS system_ lactose/cellobiose family IIC component	0.54729
	PTS system beta-glucoside-specific transporter subunit IIABC	0.54448
	hypothetical protein	0.54385
	holin	0.53099
	hypothetical protein	0.52458
	hypothetical protein	0.52239
	ribosomal-protein-alanine acetyltransferase	0.52002
	amino acid transporter	0.51273
	undecaprenyl-phosphate galactosephosphotransferase	0.50958
	Type I restriction modification DNA specificity domain-containing protein	0.50749
	hypothetical protein	0.50648
	cell wall surface anchor family protein	0.50446
	cassette chromosome recombinase A	0.49274
	Superfamily II helicase and inactivated derivatives	0.49236
	aminotransferase AlaT	0.48614
	Uncharacterized protein conserved in bacteria	0.48595
	toxin-antitoxin system_ antitoxin component	0.48595
	Mga helix-turn-helix domain protein	0.48592
	Excisionase	0.47954
	integrase_ Int_1	0.47954
	DJ-1/PfpI family protein	0.47355
	maltose-6'-phosphate glucosidase	0.47349
	ABC transporter permease	0.47126
	hypothetical protein	0.47057
	ABC transporter ATP-binding protein	0.47009
	hypothetical protein	0.46932
	hypothetical protein	0.46892
	LacI family transcriptional regulator	0.46813
	glutamine--scyllo-inositol transaminase	0.46723
	PTS system N-acetylglucosamine-specific transporter subunit IIABC	0.46291
	ATP-dependent Zn protease	0.462
	amino acid transporter	0.46174
	beta-glucosidase	0.46086
	tetracycline resistance protein TetP	0.45947
	helix-turn-helix protein	0.45947
	BglG family transcriptional antiterminator	0.45524
	N-acetylmuramoyl-L-alanine amidase	0.45338
	hypothetical protein	0.45289
	sensor histidine kinase	0.4482
