# Supplementary material for: Genomic Surveillance of Enterococcus faecium Reveals Limited Sharing of Strains and Resistance Genes between Livestock and Humans in the United Kingdom
Source: mBio. 2018 Nov 6;9(6):e01780-18. doi: 10.1128/mBio.01780-18 (PMC6222123; doi:10.1128/mBio.01780-18)
Supplement: TABLE S4 [file mbo005184139st4.xlsx]

## Sheet: Sheet1
Table S4: Genes significantly associated with livestock or humans based on Scoary.
Gene name	Annotation	Number of human isolates present in (n=690)	Number of livestock isolates present in (n=159)	Associated with	Sensitivity	Specificity	Bonferroni p value	Best pairwise comparison p value	Worst pairwise comparison p value
group_3700	IS1469-like transposase	69	0	Humans	10	100	0.00435884	0.015625	0.015625
group_5412	hypothetical protein	140	1	Humans	20.2899	99.3711	6.15042e-09	0.0390625	0.0390625
lacE_3	PTS system lactose-specific EIIA component	165	10	Humans	23.913	93.7107	0.000987555	0.00738525	0.00738525
lacA	galactose-6-phosphate isomerase, LacA subunit	165	10	Humans	23.913	93.7107	0.000987555	0.00738525	0.00738525
lacB	galactose-6-phosphate isomerase, LacB subunit	165	10	Humans	23.913	93.7107	0.000987555	0.00738525	0.00738525
lacC_3	tagatose-6-phosphate kinase	165	10	Humans	23.913	93.7107	0.000987555	0.00738525	0.00738525
lacD_1	tagatose 1,6-diphosphate aldolase	165	10	Humans	23.913	93.7107	0.000987555	0.00738525	0.00738525
lacR_3	Lactose phosphotransferase system repressor	165	10	Humans	23.913	93.7107	0.000987555	0.00738525	0.00738525
lacF_5	PTS system lactose-specific EIICB component	175	10	Humans	25.3623	93.7107	9.17425e-05	0.00738525	0.00738525
lacG_3	6-phospho-beta-galactosidase	177	10	Humans	25.6522	93.7107	8.80633e-05	0.00738525	0.00738525
xerC_8	Phage integrase	202	1	Humans	29.2754	99.3711	5.28742e-16	0.0390625	0.0390625
group_3603	aldose 1-epimerase family protein	206	10	Humans	29.8551	93.7107	1.63003e-07	0.00738525	0.00738525
group_4847	hypothetical protein	229	0	Humans	33.1884	100	3.62228e-21	0.03125	0.03125
mobC2	hypothetical protein	292	15	Humans	42.3188	90.566	5.21371e-13	0.00195312	0.0214844
group_3577	hypothetical protein	311	0	Humans	45.0725	100	1.20699e-32	0.03125	0.03125
group_4920	circular bacteriocin, circularin A/uberolysin family	312	0	Humans	45.2174	100	9.67656e-33	0.03125	0.03125
group_894	hypothetical protein	319	19	Humans	46.2319	88.0503	3.89643e-13	0.000976562	0.0117188
group_893	hypothetical protein	321	16	Humans	46.5217	89.9371	1.05398e-15	0.00390625	0.0390625
group_202	Telomeric repeat-binding factor 2	324	19	Humans	46.9565	88.0503	9.14463e-14	0.00195312	0.0214844
kdtA	3-deoxy-D-manno-2-octulosonate transferase	331	19	Humans	47.971	88.0503	1.09274e-14	0.00195312	0.0214844
group_2536	thymidylate synthase	368	18	Humans	53.3333	88.6792	4.58932e-20	0.0214844	0.0214844
group_4686	hypothetical protein	369	26	Humans	53.4783	83.6478	1.55614e-14	0.0214844	0.0214844
dhfr_2	dihydrofolate reductase	369	31	Humans	53.4783	80.5031	2.06824e-11	0.0117188	0.0117188
group_2929	hypothetical protein	369	31	Humans	53.4783	80.5031	2.06824e-11	0.0117188	0.0117188
group_1495	hypothetical protein	413	58	Humans	59.8551	63.522	0.00128762	0.00234985	0.0490417
group_782	hypothetical protein	484	0	Humans	70.1449	100	6.37023e-66	0.03125	0.03125
group_1496	hypothetical protein	571	0	Humans	82.7536	100	5.47281e-92	0.03125	0.03125
group_20	putative membrane spanning protein	591	39	Humans	85.6522	75.4717	1.62154e-46	0.0127258	0.0490417
uvrC_3	putative transcriptional regulator, UvrC family	594	0	Humans	86.087	100	4.80151e-101	0.03125	0.03125
ligA_2	DNA polymerase III subunit epsilon	603	0	Humans	87.3913	100	5.71573e-105	0.03125	0.03125
group_2486	hypothetical protein	623	0	Humans	90.2899	100	1.10893e-114	0.03125	0.03125
group_140	Domain of unknown function (DUF1906)	624	0	Humans	90.4348	100	3.28753e-115	0.03125	0.03125
group_4576	hypothetical protein	0	9	Animal	0	94.3396	0.0022506	0.03125	0.03125
group_9177	hypothetical protein	0	9	Animal	0	94.3396	0.0022506	0.015625	0.015625
group_9448	hypothetical protein	0	9	Animal	0	94.3396	0.0022506	0.03125	0.03125
dcuD	anaerobic C4-dicarboxylate uptake C (DcuC) family transporter	0	10	Animal	0	93.7107	0.000401892	0.00390625	0.00390625
repE	hypothetical protein	0	10	Animal	0	93.7107	0.000401892	0.0078125	0.0078125
group_8053	Acetyltransferase (GNAT) family.	0	10	Animal	0	93.7107	0.000401892	0.00390625	0.00390625
mngR	Transcriptional regulator	0	10	Animal	0	93.7107	0.000401892	0.00390625	0.00390625
rihC	Inosine-uridine preferring nucleoside hydrolase	0	10	Animal	0	93.7107	0.000401892	0.00390625	0.00390625
vatD	transferase hexapeptide repeat family phosphonate metabolim protein	0	10	Animal	0	93.7107	0.000401892	0.015625	0.015625
group_3049	LPXTG-domain-containing protein cell wall anchor domain protein	0	11	Animal	0	93.0818	7.1373e-05	0.0078125	0.0078125
group_4538	hypothetical protein	0	11	Animal	0	93.0818	7.1373e-05	0.015625	0.015625
merA	dihydrolipoyl dehydrogenase	3	11	Animal	0.434783	93.0818	0.0152969	0.0390625	0.0390625
group_3464	IS204/IS1001/IS1096/IS1165 family transposase	3	12	Animal	0.434783	92.4528	0.00337388	0.0390625	0.0390625
merR1	MerR family transcriptional regulator	3	12	Animal	0.434783	92.4528	0.00337388	0.0390625	0.0390625
group_3050	putative acetyltransferase	0	14	Animal	0	91.195	3.86625e-07	0.00390625	0.00390625
group_5627	hypothetical protein	1	14	Animal	0.144928	91.195	4.85944e-06	0.0390625	0.0390625
kfoC_4	glycosyl transferase	0	15	Animal	0	90.566	6.71385e-08	0.03125	0.03125
group_1293	hypothetical protein	1	15	Animal	0.144928	90.566	9.00332e-07	0.0390625	0.0390625
group_3043	hypothetical protein	0	16	Animal	0	89.9371	1.15923e-08	0.03125	0.03125
soj_2	ATPase involved in chromosome partitioning, putative	0	16	Animal	0	89.9371	1.15923e-08	0.03125	0.03125
group_8769	hypothetical protein	0	16	Animal	0	89.9371	1.15923e-08	0.03125	0.03125
group_9081	Uncharacterised ACR, COG2135	0	16	Animal	0	89.9371	1.15923e-08	0.03125	0.03125
group_2143	hypothetical protein	1	17	Animal	0.144928	89.3082	3.00465e-08	0.0390625	0.0390625
group_3672	hypothetical protein	1	17	Animal	0.144928	89.3082	3.00465e-08	0.00390625	0.0390625
group_2001	hypothetical protein	0	19	Animal	0	88.0503	5.76291e-11	0.00195312	0.00195312
licT_3	BglG family transcriptional antiterminator	0	21	Animal	0	86.7925	1.62987e-12	0.015625	0.015625
group_4487	hypothetical protein	0	22	Animal	0	86.1635	2.71645e-13	0.015625	0.015625
group_6756	CobW/P47K family protein	2	26	Animal	0.289855	83.6478	5.31286e-14	0.0385742	0.0385742
group_6757	Predicted membrane protein (DUF2078)	2	26	Animal	0.289855	83.6478	5.31286e-14	0.0385742	0.0385742
group_6759	hypothetical protein	2	26	Animal	0.289855	83.6478	5.31286e-14	0.0385742	0.0385742
group_6760	hypothetical protein	2	26	Animal	0.289855	83.6478	5.31286e-14	0.0385742	0.0385742
group_6761	integral membrane protein	2	26	Animal	0.289855	83.6478	5.31286e-14	0.0385742	0.0385742
lgt_5	Prolipoprotein diacylglyceryl transferase	2	26	Animal	0.289855	83.6478	5.31286e-14	0.0385742	0.0385742
xerC_1	phage integrase	0	27	Animal	0	83.0189	3.18628e-17	0.015625	0.015625
group_8799	CopS, plasmid copy control protein	0	29	Animal	0	81.761	8.16421e-19	0.000976562	0.000976562
group_4407	glycosyl transferase group 2 family protein	0	30	Animal	0	81.1321	1.29433e-19	0.03125	0.03125
group_4408	LICD Protein	0	30	Animal	0	81.1321	1.29433e-19	0.03125	0.03125
group_4409	O-antigen polymerase	0	30	Animal	0	81.1321	1.29433e-19	0.03125	0.03125
group_517	hypothetical protein	1	30	Animal	0.144928	81.1321	3.40081e-18	0.0117188	0.0117188
group_588	Domain of unknown function (DUF2479).	1	30	Animal	0.144928	81.1321	3.40081e-18	0.0117188	0.0117188
group_3857	hypothetical protein	2	30	Animal	0.289855	81.1321	4.61107e-17	0.0224609	0.0224609
fda_2	Fructose-bisphosphate aldolase class 1	0	31	Animal	0	80.5031	2.03868e-20	0.000976562	0.000976562
group_823	hypothetical protein	1	35	Animal	0.144928	77.9874	3.60173e-22	0.0214844	0.0214844
copY_2	CopY/TcrY family copper transport repressor	2	50	Animal	0.289855	68.5535	3.04024e-33	0.000976562	0.00738525
copA_2	copper-(or silver)-translocating P-type ATPase	3	50	Animal	0.434783	68.5535	4.65106e-32	0.00418091	0.0212708
copY_2	copper transport repressor, CopY/TcrY family	3	51	Animal	0.434783	67.9245	6.74178e-33	0.00418091	0.0212708
group_1586	transposase	3	54	Animal	0.434783	66.0377	1.94474e-35	0.00341797	0.0224609
group_8368	hypothetical protein	0	55	Animal	0	65.4088	1.33227e-40	0.03125	0.03125
copB_2	copper-translocating P-type ATPase	3	64	Animal	0.434783	59.7484	3.62683e-44	0.00418091	0.0212708
copZ_3	Copper chaperone	3	64	Animal	0.434783	59.7484	3.62683e-44	0.00418091	0.0212708
copA_2	copper-(or silver)-translocating P-type ATPase	3	66	Animal	0.434783	58.4906	5.79805e-46	0.00418091	0.0212708
group_800	hypothetical protein	27	106	Animal	3.91304	33.3333	3.3829e-64	0.00234985	0.0127258
													25
													25
