# Supplementary material for: Genomic Surveillance of Enterococcus faecium Reveals Limited Sharing of Strains and Resistance Genes between Livestock and Humans in the United Kingdom
Source: mBio. 2018 Nov 6;9(6):e01780-18. doi: 10.1128/mBio.01780-18 (PMC6222123; doi:10.1128/mBio.01780-18)
Supplement: TABLE S5 [file mbo005184139st5.xlsx]

## Sheet: Sheet1
Table S5. Table of the thirteen genes that confer resistance to antibiotics used in livestock and important for human health. Table shows the number of human and livestock isolates in the collection that contain the same variant (100% identity) of the gene. Asterisks indicate significant differences in prevalence between the two reservoirs (p < 0.05). Note that the proportions have the limitation…
Gene	Antibiotic resistance for antibiotics used in livestock and important in humans	Number of variants shared at 100% ID	Proportion of human isolates with variant (number)	Proportion of livestock isolates with variant
aacA	gentamicin	1	31.3% (216)	0.6% (1)	*
aac6'-aph2"	gentamicin	1	32.5% (224)	0.6% (1)	*
aad9	spectinomycin	1	4.6% (32)	9.4% (15)	*
aph3'-III	neomycin, gentamicin	1	69.1% (477)	19.5% (31)	*
ermA	erythromycin	1	1.1% (8)	8.8% (14)	*
ermB	erythromycin	7	1.9% (13)	6.9% (11)	*
			24.2% (167)	5.0% (8)	*
			53.9% (372)	0.6% (1)	*
			0.7% (5)	3.8% (6)	*
			0.1% (1)	0.6% (1)
			0.3% (2)	0.6% (1)
			0.7% (5)	15.7% (25)	*
ermT	erythromycin	1	21.3% (147)	0.6% (1)	*
fexA	florfenicol-chloramphenicol	1	0.1% (1)	2.5% (4)	*
lnuB	lincomycin	1	5.5% (38)	54.1% (86)	*
lsaE	lincosamide-pleuromutilin-streptogramin A	2	0.4% (3)	14.5% (23)	*
			8.6% (59)	39.0% (62)	*
spw	spectinomycin	2	0.1% (1)	0.6% (1)
			0.6% (4)	55.3% (88)	*
tetL	tetracycline	2	13.3% (92)	28.3% (45)	*
			0.1% (1)	2.5% (4)	*
tetM	tetracycline	5	5.4% (37)	2.5% (4)
			0.1% (1)	10.1% (16)	*
			2.2% (15)	3.1% (5)
			1.6% (11)	23.9% (38)	*
			0.1% (1)	2.5% (4)	*
