# Supplementary material for: Genomic Surveillance of Enterococcus faecium Reveals Limited Sharing of Strains and Resistance Genes between Livestock and Humans in the United Kingdom
Source: mBio. 2018 Nov 6;9(6):e01780-18. doi: 10.1128/mBio.01780-18 (PMC6222123; doi:10.1128/mBio.01780-18)
Supplement: TABLE S6 [file mbo005184139st6.xlsx]

## Sheet: Sheet1
Table S6: Genetic context of the antibiotic resistance genes spw and tetM.
Gene	Number of livestock isolates	Number of human isolates	ID of human isolate	BAPS group of human isolate	Length of contig containing the gene in the human isolate	Length of match against the best matching livestock isolate	Length of the best matching contig in the livestock isolates	Number of SNPs between the sequence in the livestock and the human isolate	Species of the best matching livestock isolate(s)	Top match in blast (top hit; top E. faecium hit)
spw	1	1	10678_8#18	5	26,201bp	26,201bp	52,202bp	1	Pig (n=1)	Staphylococcus aureus subsp. aureus strain JS395, complete genome (45% cover, 99% ID); Enterococcus faecium strain E506 transposon Tn6248, complete sequence (44% cover, 99% ID)
	88	4	10678_8#61	1	10,744bp	3,035bp	3,148bp	1	Pig (n=1)	Enterococcus faecium strain Y13 plasmid pY13, complete sequence (99% cover, 100% ID), Enterococcus faecium plasmid pXD5, complete sequence (99% cover, 100% ID), Enterococcus faecium strain P23 plasmid pXD4 (99% cover, 100% ID)
			10678_8#75	4	9,902bp	9,902bp	9,934bp	0	Pig (n=1), Turkey (n=1)	Staphylococcus aureus strain BA01611, complete genome (100% cover, 99% ID); Enterococcus faecium plasmid pXD5, complete sequence (100% cover, 99% ID)
			10733_3#48	4	11,822bp	10,602bp	14,435bp, 14,435bp	1	Chicken (n=2)	Erysipelothrix rhusiopathiae strain GXBY-1, complete genome (97% cover, 99% ID); Enterococcus faecium plasmid pXD5 (88% cover, 99% ID)
			10702_8#32	4	13,925bp	12,453bp	23,245bp	1	Chicken (n=1)	Erysipelothrix rhusiopathiae strain GXBY-1, complete genome (100% cover, 99% ID); Enterococcus faecium strain Efm0123 plasmid pJEG050 (73% cover, 99% ID)
tetM	16	1	10733_5#50	4	26,621bp	15,984bp	100,913bp, 216,456bp	1	Pig (n=2)	Bacillus subtilis genome assembly chromosome 67% cover 99% ID; Enterococcus faecium C68 assembly C68 1782 transposon Tn6085, omplete sequence (99% cover, 99% ID)
	38	11	10678_8#75	4	23,450bp	19,369bp	19,630bp	0	Pig (n=1)	Staphylococcus aureus subsp. aureus strain JS395, complete genome (93% cover, 99% ID); Enterococcus faecium strain E506 transposon Tn6248, complete sequence (92% cover, 99% ID)
			10702_8#32	4	7,336bp	7,098bp	23,943bp, 51,102bp, 79,074bp, 200,511bp	0	Cattle (n=1), Pig (n=3)	Enterococcus faecium plasmid pM7M2, complete sequence (100% cover, 100% ID)
			10733_3#48	4	7,300bp	7,098bp	23,943bp, 51,102bp, 79,074bp, 200,511bp	0	Cattle (n=1), Pig (n=3)	Enterococcus faecium plasmid pM7M2, complete sequence (100% cover, 100% ID)
			10702_8#66	2	30,023bp	14,847bp	23,943bp	0	Cattle (n=1)	Staphylococcus gallolyticus UCN34, complete genome (98% cover, 99% ID); Enterococcus faecium strain E506 transposon Tn6248, complete sequence (98% cover, 99% ID)
			10733_1#10	4	34,749bp	21,278bp	74,094bp	0	Pig (n=1)	Staphylococcus gallolyticus UCN34, complete genome (85% cover, 99% ID); Enterococcus faecium strain E506 transposon Tn6248, complete sequence (84% cover, 99% ID)
			10733_1#12	1	25,572bp	8,135bp	200,511bp	0	Pig (n=1)	Enterococcus faecium strain UW8175 plasmid unnamed2, complete sequence (91% cover, 99% ID)
			10733_6#59	1	25,569bp	8,135bp	200,511bp	0	Pig (n=1)	Enterococcus faecium strain UW8175 plasmid unnamed2, complete sequence (94% cover, 99% ID)
			10733_6#70	1	33,684bp	8,207bp	200,511bp	0	Pig (n=1)	Enterococcus faecium strain UW8175 plasmid unnamed2, complete sequence (94% cover, 99% ID)
			10733_1#22	9	6,798bp	6,694bp	23,943bp, 59,804bp, 200,511bp	0	Pig (n=2), Cattle (n=1)	Enterococcus faecium strain UW8175 plasmid unnamed2, complete sequence (99% cover, 99% ID)
			10733_8#78	2	76,594bp	14,304bp	51,102bp	0	Pig (n=1)	Staphylococcus gallolyticus UCN34, complete genome (100% cover, 99% ID); Enterococcus faecium strain E506 transposon Tn6248, complete sequence (100% cover, 99% ID)
			10733_8#69	2	43,258bp	14,304bp	51,102bp	0	Pig (n=1)	Staphylococcus gallolyticus UCN34, complete genome (100% cover, 99% ID); Enterococcus faecium strain E506 transposon Tn6248, complete sequence (100% cover, 99% ID)
